# Supplementary material for: N,N′-Bis(4-chloro­phen­yl)urea
Source: Acta Crystallogr Sect E Struct Rep Online. 2008 Apr 26;64(Pt 5):o922. doi: 10.1107/S1600536808011069 (PMC2961192; doi:10.1107/S1600536808011069)
Supplement: Supplementary file 1 [file e-64-0o922-sup1.cif]

##############################################################################
###                                                                        ###
###        Electronic paper (Acta Crystallographica Section E)             ###
###                                                                        ###
##############################################################################
#                                                                            #
# This CIF contains the data in a paper accepted for publication in Acta     #
# Crystallographica Section E. It conforms to the requirements of Notes      #
# for Authors for Section E, and has been peer reviewed under the auspices   #
# of the IUCr Commission on Journals.                                        #
#                                                                            #
# Full details of the Crystallographic Information File format               #
# are given in the paper "The Crystallographic Information File (CIF):       #
# a New Standard Archive File for Crystallography" by S. R. Hall, F. H.      #
# Allen and I. D. Brown [Acta Cryst. (1991), A47, 655-685].                  #
#                                                                            #
# The current version of the core CIF dictionary is obtainable from          #
# ftp://ftp.iucr.org/pub/cif_core.dic. The current version number is 2.4.    #
#                                                                            #
# Software is freely available for graphical display of the structure(s) in  #
# this CIF.  For information consult the CIF home page http://www.iucr.org/  #
# cif/home.html                                                              #
#                                                                            #
# This file may be used for bona fide research purposes within the           #
# scientific community so long as proper attribution is given to the journal # 
# article from which it was obtained.                                        #
#                                                                            #
##############################################################################
                                             
data_global
_audit_creation_method     SHELXL-97
_journal_date_recd_electronic     2008-03-19
_journal_date_accepted     2008-04-20
_journal_name_full     'Acta Crystallographica, Section E'
_journal_year     2008
_journal_volume     64
_journal_issue      5
_journal_page_first     o922
_journal_page_last     o922
_journal_paper_category     QO
_journal_coeditor_code     TK2256
_publ_contact_author
;
     Dr. Seik Weng Ng
     Department of Chemistry
     University of Malaya
     50603 Kuala Lumpur
     Malaysia
;
_publ_contact_author_email     seikweng@um.edu.my
_publ_contact_author_fax     '03 7967 4193'
_publ_contact_author_phone     '03 7967 6778'
_publ_section_title
;
<i>N</i>,<i>N</i>'-Bis(4-chlorophenyl)urea
;
loop_
    _publ_author_name
    _publ_author_address
    'Lo, Kong Mun'
;
     Department of Chemistry
     University of Malaya
     50603 Kuala Lumpur
     Malaysia
;
    'Ng, Seik Weng'
;
     Department of Chemistry
     University of Malaya
     50603 Kuala Lumpur
     Malaysia
;
data_I
_audit_creation_method     SHELXL-97
_chemical_name_systematic
;
<i>N</i>,<i>N</i>'-Bis(4-chlorophenyl)urea
;
_chemical_name_common     ?
_chemical_formula_moiety     'C13 H10 Cl2 N2 O'
_chemical_formula_sum     'C13 H10 Cl2 N2 O'
_chemical_formula_iupac     'C13 H10 Cl2 N2 O'
_chemical_formula_weight     281.13
_chemical_melting_point     ?
_symmetry_cell_setting     Monoclinic
_symmetry_space_group_name_H-M     'C 2/c'
_symmetry_space_group_name_Hall     '-C 2yc'
loop_
    _symmetry_equiv_pos_as_xyz
    'x, y, z'
    '-x, y, -z+1/2'
    'x+1/2, y+1/2, z'
    '-x+1/2, y+1/2, -z+1/2'
    '-x, -y, -z'
    'x, -y, z-1/2'
    '-x+1/2, -y+1/2, -z'
    'x+1/2, -y+1/2, z-1/2'
_cell_length_a     27.093(3)
_cell_length_b     4.5768(5)
_cell_length_c     9.9010(10)
_cell_angle_alpha     90
_cell_angle_beta     96.389(2)
_cell_angle_gamma     90
_cell_volume     1220.1(2)
_cell_formula_units_Z     4
_cell_measurement_reflns_used     1510
_cell_measurement_theta_min     3.0
_cell_measurement_theta_max     28.2
_cell_measurement_temperature     100(2)
_exptl_crystal_description     Block
_exptl_crystal_colour     Colorless
_exptl_crystal_size_max     0.20
_exptl_crystal_size_mid     0.20
_exptl_crystal_size_min     0.10
_exptl_crystal_density_diffrn     1.530
_exptl_crystal_density_meas     ?
_exptl_crystal_density_method     'not measured'
_exptl_crystal_F_000     576
_exptl_absorpt_coefficient_mu     0.519
_exptl_absorpt_correction_type     multi-scan
_exptl_absorpt_process_details     '(SADABS; Sheldrick, 1996)'
_exptl_absorpt_correction_T_min     0.862
_exptl_absorpt_correction_T_max     0.950
_diffrn_ambient_temperature     100(2)
_diffrn_radiation_type     MoK\a
_diffrn_radiation_wavelength     0.71073
_diffrn_radiation_source     'fine-focus sealed tube'
_diffrn_radiation_monochromator     graphite
_diffrn_measurement_device_type     'Bruker SMART APEXII'
_diffrn_measurement_method     \w
_diffrn_detector_area_resol_mean     ?
_diffrn_reflns_number     3703
_diffrn_reflns_av_R_equivalents     0.020
_diffrn_reflns_av_sigmaI/netI     0.024
_diffrn_reflns_theta_min     1.5
_diffrn_reflns_theta_max     27.5
_diffrn_reflns_theta_full     27.5
_diffrn_measured_fraction_theta_max     0.995
_diffrn_measured_fraction_theta_full     0.995
_diffrn_reflns_limit_h_min     -34
_diffrn_reflns_limit_h_max     27
_diffrn_reflns_limit_k_min     -5
_diffrn_reflns_limit_k_max     5
_diffrn_reflns_limit_l_min     -10
_diffrn_reflns_limit_l_max     12
_diffrn_standards_number     0
_diffrn_standards_interval_count     0
_diffrn_standards_interval_time     0
_diffrn_standards_decay_%     0
_reflns_number_total     1386
_reflns_number_gt     1210
_reflns_threshold_expression     I>2\s(I)
_refine_ls_structure_factor_coef     Fsqd
_refine_ls_matrix_type     full
_refine_ls_R_factor_all     0.037
_refine_ls_R_factor_gt     0.031
_refine_ls_wR_factor_gt     0.079
_refine_ls_wR_factor_ref     0.096
_refine_ls_goodness_of_fit_ref     1.11
_refine_ls_restrained_S_all     1.11
_refine_ls_number_reflns     1386
_refine_ls_number_parameters     87
_refine_ls_number_restraints     1
_refine_ls_hydrogen_treatment     mixed
_refine_ls_weighting_scheme     calc
_refine_ls_weighting_details
          'calc w=1/[\s^2^(Fo^2^)+(0.0445P)^2^+1.607P] where P=(Fo^2^+2Fc^2^)/3'
_atom_sites_solution_hydrogens     geom
_atom_sites_solution_primary     direct
_atom_sites_solution_secondary     difmap
_refine_ls_shift/su_max     ?
_refine_ls_shift/su_max_lt     0.001
_refine_ls_shift/su_mean     0.001
_refine_diff_density_max     0.31
_refine_diff_density_min     -0.29
_refine_ls_extinction_method     none
_refine_ls_extinction_coef     ?
loop_
    _atom_type_symbol
    _atom_type_description
    _atom_type_scat_dispersion_real
    _atom_type_scat_dispersion_imag
    _atom_type_scat_source
    'C' 'C' 0.0033 0.0016
                         'International Tables Vol C Tables 4.2.6.8 and 6.1.1.4'
    'H' 'H' 0.0000 0.0000
                         'International Tables Vol C Tables 4.2.6.8 and 6.1.1.4'
    'N' 'N' 0.0061 0.0033
                         'International Tables Vol C Tables 4.2.6.8 and 6.1.1.4'
    'O' 'O' 0.0106 0.0060
                         'International Tables Vol C Tables 4.2.6.8 and 6.1.1.4'
    'Cl' 'Cl' 0.1484 0.1585
                         'International Tables Vol C Tables 4.2.6.8 and 6.1.1.4'
_computing_data_collection     'APEX2 (Bruker, 2007)'
_computing_cell_refinement     'SAINT (Bruker, 2007)'
_computing_data_reduction     'SAINT (Bruker, 2007)'
_computing_structure_solution     'SHELXS97 (Sheldrick, 2008)'
_computing_structure_refinement     'SHELXL97 (Sheldrick, 2008)'
_computing_molecular_graphics     'X-SEED (Barbour, 2001)'
_computing_publication_material     'publCIF (Westrip, 2008)'
loop_
    _atom_site_type_symbol
    _atom_site_label
    _atom_site_fract_x
    _atom_site_fract_y
    _atom_site_fract_z
    _atom_site_U_iso_or_equiv
    _atom_site_adp_type
    _atom_site_calc_flag
    _atom_site_refinement_flags
    _atom_site_occupancy
    _atom_site_disorder_assembly
    _atom_site_disorder_group
    Cl Cl1 0.293344(15) 0.99597(10) 0.33207(4) 0.02417(17) Uani d . 1 . .
    O O1 0.5000 0.9101(4) 0.7500 0.0163(4) Uani d S 1 . .
    N N1 0.46380(5) 0.4789(3) 0.67795(15) 0.0149(3) Uani d D 1 . .
    H H1 0.4640(8) 0.292(2) 0.691(2) 0.024(5) Uiso d D 1 . .
    C C1 0.5000 0.6399(5) 0.7500 0.0130(4) Uani d S 1 . .
    C C2 0.42311(6) 0.6073(3) 0.59591(15) 0.0131(3) Uani d . 1 . .
    C C3 0.43093(6) 0.8150(4) 0.49760(16) 0.0152(3) Uani d . 1 . .
    H H3 0.4638 0.8730 0.4854 0.018 Uiso calc R 1 . .
    C C4 0.39102(6) 0.9373(4) 0.41754(17) 0.0175(4) Uani d . 1 . .
    H H4 0.3963 1.0823 0.3520 0.021 Uiso calc R 1 . .
    C C5 0.34334(6) 0.8455(4) 0.43438(16) 0.0162(3) Uani d . 1 . .
    C C6 0.33491(6) 0.6357(4) 0.52957(17) 0.0183(4) Uani d . 1 . .
    H H6 0.3021 0.5729 0.5391 0.022 Uiso calc R 1 . .
    C C7 0.37498(6) 0.5180(4) 0.61096(17) 0.0176(4) Uani d . 1 . .
    H H7 0.3695 0.3754 0.6774 0.021 Uiso calc R 1 . .
loop_
    _atom_site_aniso_label
    _atom_site_aniso_U_11
    _atom_site_aniso_U_22
    _atom_site_aniso_U_33
    _atom_site_aniso_U_12
    _atom_site_aniso_U_13
    _atom_site_aniso_U_23
    Cl1 0.0159(2) 0.0299(3) 0.0249(3) 0.00200(17) -0.00584(17) 0.00510(17)
    O1 0.0173(8) 0.0094(8) 0.0207(8) 0.000 -0.0037(6) 0.000
    N1 0.0146(7) 0.0082(6) 0.0208(7) -0.0002(5) -0.0028(6) 0.0007(5)
    C1 0.0128(10) 0.0123(11) 0.0141(10) 0.000 0.0025(8) 0.000
    C2 0.0141(7) 0.0104(7) 0.0142(7) 0.0001(6) -0.0006(6) -0.0027(6)
    C3 0.0124(7) 0.0162(8) 0.0167(8) -0.0028(6) 0.0004(6) -0.0013(6)
    C4 0.0184(8) 0.0178(8) 0.0159(8) -0.0013(6) -0.0001(6) 0.0016(6)
    C5 0.0138(8) 0.0189(8) 0.0152(8) 0.0018(6) -0.0023(6) -0.0017(6)
    C6 0.0118(8) 0.0233(9) 0.0199(8) -0.0016(6) 0.0024(6) -0.0009(7)
    C7 0.0176(8) 0.0174(8) 0.0178(8) -0.0019(6) 0.0026(6) 0.0026(6)
loop_
    _geom_bond_atom_site_label_1
    _geom_bond_atom_site_label_2
    _geom_bond_site_symmetry_2
    _geom_bond_distance
    _geom_bond_publ_flag
    Cl1 C5 . 1.741(2) ?
    O1 C1 . 1.237(3) ?
    N1 C1 . 1.363(2) ?
    N1 C2 . 1.422(2) ?
    N1 H1 . 0.870(10)
                    ?
    C1 N1 2_656 1.363(2) ?
    C2 C7 . 1.390(2) ?
    C2 C3 . 1.393(2) ?
    C3 C4 . 1.386(2) ?
    C3 H3 . 0.9500 ?
    C4 C5 . 1.386(2) ?
    C4 H4 . 0.9500 ?
    C5 C6 . 1.382(2) ?
    C6 C7 . 1.387(2) ?
    C6 H6 . 0.9500 ?
    C7 H7 . 0.9500 ?
loop_
    _geom_angle_atom_site_label_1
    _geom_angle_atom_site_label_2
    _geom_angle_atom_site_label_3
    _geom_angle_site_symmetry_1
    _geom_angle_site_symmetry_3
    _geom_angle
    _geom_angle_publ_flag
    C1 N1 C2 . . 122.90(10)
                          ?
    C1 N1 H1 . . 118.0(10)
                        ?
    C2 N1 H1 . . 119.0(10)
                        ?
    O1 C1 N1 . . 122.70(10)
                          ?
    O1 C1 N1 . 2_656 122.70(10)
                              ?
    N1 C1 N1 . 2_656 114.6(2) ?
    C7 C2 C3 . . 119.5(2) ?
    C7 C2 N1 . . 119.60(10)
                          ?
    C3 C2 N1 . . 120.80(10)
                          ?
    C4 C3 C2 . . 120.4(2) ?
    C4 C3 H3 . . 119.8 ?
    C2 C3 H3 . . 119.8 ?
    C5 C4 C3 . . 119.2(2) ?
    C5 C4 H4 . . 120.4 ?
    C3 C4 H4 . . 120.4 ?
    C4 C5 C6 . . 121.3(2) ?
    C4 C5 Cl1 . . 119.00(10)
                           ?
    C6 C5 Cl1 . . 119.65(13) ?
    C7 C6 C5 . . 119.21(15) ?
    C7 C6 H6 . . 120.4 ?
    C5 C6 H6 . . 120.4 ?
    C6 C7 C2 . . 120.42(15) ?
    C6 C7 H7 . . 119.8 ?
    C2 C7 H7 . . 119.8 ?
loop_
    _geom_torsion_atom_site_label_1
    _geom_torsion_atom_site_label_2
    _geom_torsion_atom_site_label_3
    _geom_torsion_atom_site_label_4
    _geom_torsion_site_symmetry_1
    _geom_torsion_site_symmetry_2
    _geom_torsion_site_symmetry_3
    _geom_torsion_site_symmetry_4
    _geom_torsion
    _geom_torsion_publ_flag
    C2 N1 C1 O1 . . . . 0.4(2) ?
    C2 N1 C1 N1 . . . 2_656 -179.6(2) ?
    C1 N1 C2 C7 . . . . -129.4(2) ?
    C1 N1 C2 C3 . . . . 52.6(2) ?
    C7 C2 C3 C4 . . . . 1.6(2) ?
    N1 C2 C3 C4 . . . . 179.6(2) ?
    C2 C3 C4 C5 . . . . -1.5(2) ?
    C3 C4 C5 C6 . . . . 0.3(3) ?
    C3 C4 C5 Cl1 . . . . -179.10(10)
                                   ?
    C4 C5 C6 C7 . . . . 0.9(3) ?
    Cl1 C5 C6 C7 . . . . -179.80(10)
                                   ?
    C5 C6 C7 C2 . . . . -0.8(3) ?
    C3 C2 C7 C6 . . . . -0.5(2) ?
    N1 C2 C7 C6 . . . . -178.5(2) ?
loop_
    _geom_hbond_atom_site_label_D
    _geom_hbond_atom_site_label_H
    _geom_hbond_atom_site_label_A
    _geom_hbond_site_symmetry_A
    _geom_hbond_distance_DH
    _geom_hbond_distance_HA
    _geom_hbond_distance_DA
    _geom_hbond_angle_DHA
    _geom_hbond_publ_flag
    N1 H1 O1 1_545 0.870(10)
                           2.050(10)
                                   2.845(2) 152(2) yes
