# Supplementary material for: N,N′-Bis(4-chloro­phen­yl)urea
Source: Acta Crystallogr Sect E Struct Rep Online. 2008 Apr 26;64(Pt 5):o922. doi: 10.1107/S1600536808011069 (PMC2961192; doi:10.1107/S1600536808011069)
Supplement: Supplementary file 2 [file e-64-0o922-Isup2.hkl]

# 
# h,k,l, Fc-squared, Fo-squared, sigma(Fo-squared) and status flag 
# 
data_I
_shelx_title '  C2/c' 
_shelx_refln_list_code          4 
_shelx_F_calc_maximum      293.56 
_exptl_crystal_F_000       576.00 
_reflns_d_resolution_high  0.7701 
 
loop_ 
 _symmetry_equiv_pos_as_xyz 
 'x, y, z' 
 '-x, y, -z+1/2' 
 'x+1/2, y+1/2, z' 
 '-x+1/2, y+1/2, -z+1/2' 
 '-x, -y, -z' 
 'x, -y, z-1/2' 
 '-x+1/2, -y+1/2, -z' 
 'x+1/2, -y+1/2, z-1/2' 
 
_cell_length_a    27.0933 
_cell_length_b     4.5768 
_cell_length_c     9.9009 
_cell_angle_alpha  90.000 
_cell_angle_beta   96.389 
_cell_angle_gamma  90.000 
 
_shelx_F_squared_multiplier     1.000 
 
loop_ 
 _refln_index_h 
 _refln_index_k 
 _refln_index_l 
 _refln_F_squared_calc 
 _refln_F_squared_meas 
 _refln_F_squared_sigma 
 _refln_observed_status 
   2   0   0      570.96       -0.61      0.41 o 
   4   0   0      375.55      383.94      6.42 o 
   6   0   0     2334.32     2470.87     89.91 o 
   8   0   0     2009.09     2065.34     26.38 o 
  10   0   0     5808.63     6030.72     73.18 o 
  12   0   0     2707.51     2659.52     34.71 o 
  14   0   0     5286.67     5546.29    139.33 o 
  16   0   0      374.81      431.84     22.04 o 
  18   0   0      393.64      367.52     10.21 o 
  20   0   0      773.89      760.94     32.54 o 
  22   0   0     6165.23     5733.65    120.12 o 
  24   0   0     7596.85     7243.27    146.69 o 
  26   0   0      340.98      307.12     25.18 o 
  28   0   0     1009.01      997.17     46.12 o 
  30   0   0     1832.28     1830.32     67.30 o 
  32   0   0      127.50      123.39     21.34 o 
  34   0   0      321.86      262.40     30.34 o 
   1   1   0      213.10      191.38      3.60 o 
   3   1   0     7200.13     7070.69     53.80 o 
   5   1   0     8290.59     8620.16     65.05 o 
   7   1   0     7816.49     7802.32     67.04 o 
   9   1   0     8925.01     9262.15     74.93 o 
  11   1   0      759.31      905.29     21.32 o 
  13   1   0       13.81        7.30      2.96 o 
  15   1   0     3579.93     3611.64     42.73 o 
  17   1   0     2029.21     1929.89     44.72 o 
  19   1   0     9235.32     8701.10     88.29 o 
  21   1   0      107.32       90.98     10.67 o 
  23   1   0     1123.35     1092.31     42.52 o 
  25   1   0        4.14        5.70      6.83 o 
  27   1   0      725.02      724.49     27.45 o 
  29   1   0     1394.61     1427.78     41.02 o 
  31   1   0     1574.17     1564.30     44.89 o 
  33   1   0      206.84      136.85     18.32 o 
   0   2   0    19664.68    20384.70    173.32 o 
   2   2   0     1523.07     1337.70     14.30 o 
   4   2   0      825.43      859.74     13.64 o 
   6   2   0       20.01       19.52      2.93 o 
   8   2   0        1.99        1.93      1.52 o 
  10   2   0     6335.42     6522.69     55.34 o 
  12   2   0    11596.79    12089.94    108.51 o 
  14   2   0      169.00      119.80      5.26 o 
  16   2   0      339.71      328.46     14.30 o 
  18   2   0      192.52      209.66     18.32 o 
  20   2   0      743.27      754.99     19.37 o 
  22   2   0     1020.48     1020.86     28.85 o 
  24   2   0     3336.48     3054.81     60.21 o 
  26   2   0      199.23      237.34     21.34 o 
  28   2   0      224.81      265.03     19.02 o 
  30   2   0      140.86      141.15     15.87 o 
  32   2   0      438.69      461.08     26.41 o 
   1   3   0      176.02      215.19      8.69 o 
   3   3   0     2037.07     2064.80     21.78 o 
   5   3   0     3663.39     3651.99     32.83 o 
   7   3   0     2605.92     2619.59     29.40 o 
   9   3   0     2487.96     2434.84     28.22 o 
  11   3   0      834.96      897.79     15.46 o 
  13   3   0       20.83       22.94      3.40 o 
  15   3   0     1162.36     1124.22     22.34 o 
  17   3   0      959.49      940.57     51.11 o 
  19   3   0     2373.34     2423.26     49.14 o 
  21   3   0      138.83      124.09     12.37 o 
  23   3   0       57.93       72.28     10.63 o 
  25   3   0       69.84       94.36     19.62 o 
  27   3   0     1184.86     1089.02     37.15 o 
  29   3   0      956.66     1096.90     38.71 o 
   0   4   0      407.12      451.77     27.31 o 
   2   4   0     1108.65     1101.30     22.49 o 
   4   4   0      441.98      437.23     12.29 o 
   6   4   0      134.62      130.28     11.66 o 
   8   4   0      205.33      187.92      8.97 o 
  10   4   0      712.36      751.23     17.20 o 
  12   4   0     7644.58     7913.49     76.03 o 
  14   4   0        3.55        6.05      4.32 o 
  16   4   0      110.89      105.84     12.43 o 
  18   4   0      516.43      546.46     33.44 o 
  20   4   0      103.30      137.85     14.66 o 
  22   4   0      347.45      357.98     21.73 o 
  24   4   0      357.53      381.06     22.75 o 
   1   5   0       10.05       21.20      7.35 o 
   3   5   0      772.06      802.66     38.76 o 
   5   5   0      276.91      321.10     19.70 o 
   7   5   0     2396.20     2391.79     43.50 o 
   9   5   0       20.80       23.13      6.57 o 
  11   5   0       81.81       79.11      9.57 o 
  13   5   0      360.18      336.31     21.35 o 
  15   5   0      879.65      935.47     34.09 o 
  17   5   0      635.63      713.65     30.24 o 
 -33   1   1      168.34      187.10     17.95 o 
 -31   1   1      199.64      217.88     18.11 o 
 -29   1   1       19.09       15.10      7.08 o 
 -27   1   1       89.16       95.44     11.91 o 
 -25   1   1       16.85       20.64      6.63 o 
 -23   1   1      178.10      204.25     21.42 o 
 -21   1   1      502.03      504.07     14.36 o 
 -19   1   1      620.82      638.92     15.54 o 
 -17   1   1      208.81      219.56     19.25 o 
 -15   1   1     1953.20     2241.88     36.16 o 
 -13   1   1     1053.67     1126.81     22.27 o 
 -11   1   1      528.25      657.26     15.51 o 
  -9   1   1        0.50       -2.74      1.85 o 
  -7   1   1      981.59     1005.07     14.11 o 
  -5   1   1        5.74        6.01      1.53 o 
  -3   1   1     9329.14     9877.51     73.85 o 
  -1   1   1    10434.71    11015.63     81.40 o 
   1   1   1     3741.10     3971.59     32.88 o 
   3   1   1      961.95     1053.41     11.98 o 
   5   1   1      819.46      834.44     14.49 o 
   7   1   1      169.86      199.50      4.78 o 
   9   1   1     1610.12     1655.40     17.32 o 
  11   1   1     7494.87     8474.58     60.37 o 
  13   1   1      450.86      471.98      9.87 o 
  15   1   1       18.02        6.01      4.50 o 
  17   1   1      420.29      438.58     13.79 o 
  19   1   1      466.26      456.50     19.91 o 
  21   1   1       53.92       58.27      8.64 o 
  23   1   1     1544.64     1470.03    120.08 o 
  25   1   1      437.88      446.45     20.81 o 
  27   1   1        2.88       -0.89      5.17 o 
  29   1   1       74.01       89.74     33.32 o 
  31   1   1       27.66       36.69      9.29 o 
  33   1   1      136.60      135.70     16.36 o 
 -32   2   1        3.32       18.32     11.08 o 
 -30   2   1       13.95        7.05      6.66 o 
 -28   2   1       23.12       28.89      8.23 o 
 -26   2   1      569.32      512.96     27.68 o 
 -24   2   1      188.33      141.37     10.07 o 
 -22   2   1     1194.92     1140.64     29.75 o 
 -20   2   1      177.37      137.97     12.76 o 
 -18   2   1      227.96      262.06     13.02 o 
 -16   2   1        0.32        1.22      3.64 o 
 -14   2   1      303.61      322.03     13.35 o 
 -12   2   1      217.40      221.39      9.11 o 
 -10   2   1      385.64      391.38     10.34 o 
  -8   2   1      249.01      249.89      6.06 o 
  -6   2   1       63.47       72.84      3.43 o 
  -4   2   1     1862.22     2032.45     18.63 o 
  -2   2   1      519.95      582.28      7.62 o 
   0   2   1      544.46      646.73      8.31 o 
   2   2   1       33.48       44.28      3.30 o 
   4   2   1      145.81      168.73      6.26 o 
   6   2   1      214.58      253.03      6.79 o 
   8   2   1       48.27       47.02      3.52 o 
  10   2   1      367.44      412.57      9.03 o 
  12   2   1       57.66       88.84      4.67 o 
  14   2   1        0.34        3.71      1.90 o 
  16   2   1       90.98       98.96      6.80 o 
  18   2   1       70.46       65.50      5.52 o 
  20   2   1       20.34       11.30      4.01 o 
  22   2   1       22.06       21.77     11.53 o 
  24   2   1       52.39       36.71      8.35 o 
  26   2   1      206.84      185.89     15.89 o 
  28   2   1       10.53        5.31      6.33 o 
  30   2   1       22.31       35.79      9.81 o 
  32   2   1       52.05       60.48     11.91 o 
 -29   3   1       37.60       14.95      8.24 o 
 -27   3   1      117.27       92.04     13.38 o 
 -25   3   1       93.74       93.36     12.08 o 
 -23   3   1        1.42        5.00      7.85 o 
 -21   3   1      121.38      121.13     12.14 o 
 -19   3   1       34.64       31.14      7.08 o 
 -17   3   1       74.14       68.34      9.05 o 
 -15   3   1      644.68      612.21     16.25 o 
 -13   3   1     1287.18     1284.21     25.09 o 
 -11   3   1      468.05      496.07     14.22 o 
  -9   3   1        0.90        5.51      2.48 o 
  -7   3   1        9.00        8.98      2.42 o 
  -5   3   1       22.68       36.39      3.63 o 
  -3   3   1     1140.50     1342.43     17.05 o 
  -1   3   1     1630.87     1938.04     19.30 o 
   1   3   1      104.54      110.29      4.80 o 
   3   3   1        0.02       -0.84      1.53 o 
   5   3   1      471.39      520.03     11.52 o 
   7   3   1      473.21      512.21     11.56 o 
   9   3   1      231.15      241.43      8.83 o 
  11   3   1      503.02      470.52     11.41 o 
  13   3   1      353.70      359.26     10.12 o 
  15   3   1      342.54      371.00     12.64 o 
  17   3   1      428.88      412.50     14.04 o 
  19   3   1       97.04       93.49     10.94 o 
  21   3   1        6.14        5.54      5.14 o 
  23   3   1      597.44      562.26     19.52 o 
  25   3   1      138.90      105.12     13.56 o 
  27   3   1        8.33        7.86      6.34 o 
  29   3   1       26.68       33.47     10.26 o 
 -26   4   1       63.40       78.83     18.97 o 
 -24   4   1      173.94      204.68     17.57 o 
 -22   4   1      197.75      191.36     24.57 o 
 -20   4   1       47.71       46.30      9.88 o 
 -18   4   1      122.77      130.30     13.48 o 
 -16   4   1      387.78      383.49     16.08 o 
 -14   4   1        0.01       -0.41      3.33 o 
 -12   4   1     1139.68     1227.71     22.85 o 
 -10   4   1      184.50      178.79     10.24 o 
  -8   4   1        3.56        4.17      3.18 o 
  -6   4   1      205.85      186.90      8.88 o 
  -4   4   1      110.15      106.51      6.99 o 
  -2   4   1       29.25       17.52      4.28 o 
   0   4   1       16.01       10.19      6.33 o 
   2   4   1      571.89      561.13     13.94 o 
   4   4   1      587.36      594.00     18.05 o 
   6   4   1      546.87      541.59     28.51 o 
   8   4   1       46.53       59.27      5.94 o 
  10   4   1      568.21      598.89     20.63 o 
  12   4   1      135.91      154.76     17.84 o 
  14   4   1        6.98        2.20      5.81 o 
  16   4   1      339.06      323.42     19.16 o 
  18   4   1      278.74      245.60     40.48 o 
  20   4   1      103.54      107.71     13.47 o 
  22   4   1       43.37       72.10     12.43 o 
  24   4   1       10.55        4.81      7.62 o 
 -19   5   1       21.23        8.37      9.81 o 
 -17   5   1       58.15       65.18     22.28 o 
 -15   5   1       76.19       34.18     15.21 o 
 -13   5   1        0.00        3.81      6.03 o 
 -11   5   1      557.45      541.55     29.63 o 
  -9   5   1       40.65       53.13      8.30 o 
  -7   5   1      230.82      234.91     17.51 o 
  -5   5   1       21.57       16.45     10.88 o 
  -3   5   1      106.55       96.79     12.63 o 
  -1   5   1      293.65      285.99     18.96 o 
   1   5   1        8.58        2.69      5.25 o 
   3   5   1       31.87       49.41      9.76 o 
   5   5   1       55.37       45.42      7.61 o 
   7   5   1      718.40      746.44     23.43 o 
   9   5   1        8.35       11.41      5.42 o 
  11   5   1      662.35      672.59     22.34 o 
  13   5   1      139.59      133.90     15.66 o 
  15   5   1      304.29      316.38     75.43 o 
  17   5   1        4.78        6.96      8.44 o 
 -34   0   2     1788.43     1908.49     73.27 o 
 -32   0   2      711.54      735.02     42.27 o 
 -30   0   2      428.25      452.43     31.64 o 
 -28   0   2     2629.04     2592.00     77.68 o 
 -26   0   2      420.89      363.55     25.68 o 
 -24   0   2     1943.39     1886.82     59.28 o 
 -22   0   2       41.28       30.42      9.49 o 
 -20   0   2      414.76      431.74     14.25 o 
 -18   0   2     3800.18     3977.55     54.90 o 
 -16   0   2      769.29      613.56     17.42 o 
 -14   0   2     2025.35     1846.38     29.95 o 
 -12   0   2     8036.28     8389.10    140.23 o 
 -10   0   2     5112.38     5515.16     95.67 o 
  -4   0   2    86178.19    81754.95   1150.49 o 
   0   0   2       62.38       86.01      3.36 o 
   2   0   2      846.35      877.73     13.97 o 
   4   0   2      200.44      208.11      6.85 o 
   6   0   2     8613.15     8651.66    137.54 o 
   8   0   2     2360.51     2359.23     58.79 o 
  10   0   2    10577.00    10649.34    154.14 o 
  12   0   2     2477.17     2728.72     60.35 o 
  14   0   2       31.59        7.85      6.79 o 
  16   0   2     1417.19     1453.20     44.16 o 
  18   0   2     8101.47     7796.28    146.20 o 
  20   0   2    12648.04    11931.09    210.64 o 
  22   0   2     3561.40     3596.94     89.46 o 
  24   0   2      954.88     1007.89     43.91 o 
  26   0   2        6.36        9.40      7.44 o 
  28   0   2      174.22      176.46     22.08 o 
  30   0   2     1422.59     1479.86     60.75 o 
  32   0   2     1035.02     1030.13     52.17 o 
 -33   1   2      198.91      197.42     18.33 o 
 -31   1   2     1387.97     1402.36     41.66 o 
 -29   1   2       67.14       68.86     17.83 o 
 -27   1   2      849.40      769.41     28.03 o 
 -25   1   2       61.21       56.52      9.39 o 
 -23   1   2     7195.29     6878.03     95.95 o 
 -21   1   2     1595.93     1658.84     28.37 o 
 -19   1   2     1818.84     1861.41     37.64 o 
 -17   1   2       21.99       25.49      4.76 o 
 -15   1   2      526.45      588.28     16.21 o 
 -13   1   2     4378.88     4583.62     83.53 o 
 -11   1   2     3950.21     3981.48     63.13 o 
  -9   1   2     4373.09     4395.31     65.13 o 
  -7   1   2     2431.35     2342.00     32.28 o 
  -5   1   2     3177.80     3381.69     25.84 o 
  -3   1   2     9796.91    10041.49     67.53 o 
  -1   1   2    34078.42    33605.52    214.49 o 
   1   1   2    25108.26    25326.79    162.34 o 
   3   1   2      507.69      423.53      6.52 o 
   5   1   2     6257.63     6376.52     45.70 o 
   7   1   2      189.76      202.96      4.65 o 
   9   1   2       33.62       48.43      2.57 o 
  11   1   2    12114.91    12644.84     87.03 o 
  13   1   2     1693.58     1578.04     23.80 o 
  15   1   2     4664.23     4591.49     51.42 o 
  17   1   2      851.40      848.34     16.98 o 
  19   1   2      101.96      104.41      7.90 o 
  21   1   2      157.15      136.74     11.55 o 
  23   1   2     3384.83     3251.78     60.48 o 
  25   1   2     1375.26     1336.22     42.11 o 
  27   1   2     1827.12     1759.19     45.13 o 
  29   1   2      319.90      354.27     21.51 o 
  31   1   2       61.60       58.83     24.69 o 
  33   1   2      158.78      132.92     17.13 o 
 -32   2   2      340.32      389.14     24.26 o 
 -30   2   2      272.29      350.05     22.00 o 
 -28   2   2     1815.03     1818.21     46.65 o 
 -26   2   2      261.54      271.69     21.59 o 
 -24   2   2      623.97      646.13     33.53 o 
 -22   2   2     1399.60     1445.31     33.83 o 
 -20   2   2      968.22     1006.76     29.64 o 
 -18   2   2     1506.48     1485.36     32.20 o 
 -16   2   2     2491.36     2492.89     44.73 o 
 -14   2   2     2564.91     2561.52     42.55 o 
 -12   2   2     1373.83     1258.98     20.68 o 
 -10   2   2       36.16       32.01      3.81 o 
  -8   2   2     1425.79     1379.96     18.34 o 
  -6   2   2     1635.89     1484.60     18.66 o 
  -4   2   2    10718.48    11123.51     87.10 o 
  -2   2   2      282.86      189.97      4.88 o 
   0   2   2     4933.24     5186.73     46.52 o 
   2   2   2        0.82        0.65      1.80 o 
   4   2   2      991.48      986.69     14.72 o 
   6   2   2     3814.46     3800.80     36.65 o 
   8   2   2    12765.65    13328.27    154.64 o 
  10   2   2      272.77      178.46      6.30 o 
  12   2   2       76.56       61.65      6.20 o 
  14   2   2       67.26       67.30      5.87 o 
  16   2   2      563.97      579.70     20.69 o 
  18   2   2     2742.66     2610.96     33.01 o 
  20   2   2     3508.40     3404.45     40.48 o 
  22   2   2      164.35      208.73     15.27 o 
  24   2   2      543.81      484.06     22.48 o 
  26   2   2       56.91       38.85      9.11 o 
  28   2   2      377.15      410.53     35.32 o 
  30   2   2     2773.39     2965.61     66.45 o 
 -29   3   2      166.31      167.79     17.31 o 
 -27   3   2       89.09      105.56     18.89 o 
 -25   3   2      339.99      345.44     19.75 o 
 -23   3   2      409.74      420.79     20.15 o 
 -21   3   2      377.99      397.66     18.92 o 
 -19   3   2     1394.14     1389.53     35.08 o 
 -17   3   2      159.87      165.75     16.52 o 
 -15   3   2     2351.22     2398.12     35.88 o 
 -13   3   2     3224.20     3128.76     36.76 o 
 -11   3   2     5962.67     5941.45     79.82 o 
  -9   3   2     1055.65     1020.27     17.70 o 
  -7   3   2     1124.53     1123.10     18.38 o 
  -5   3   2        0.81        4.14      2.19 o 
  -3   3   2        0.04        0.40      2.17 o 
  -1   3   2      968.02      939.33     16.65 o 
   1   3   2     3474.48     3339.09     32.97 o 
   3   3   2     1424.44     1394.23     28.84 o 
   5   3   2     1657.10     1569.12     22.53 o 
   7   3   2      408.10      432.70     12.53 o 
   9   3   2       12.27       18.88      3.44 o 
  11   3   2     5811.31     5884.13     56.35 o 
  13   3   2     1041.18     1069.12     18.50 o 
  15   3   2     2002.14     1895.22     49.97 o 
  17   3   2      213.78      222.15     14.30 o 
  19   3   2        7.31       20.13      4.47 o 
  21   3   2        5.07       16.73      4.39 o 
  23   3   2     1876.10     1929.59     48.48 o 
  25   3   2     1070.20     1086.21     39.82 o 
  27   3   2      616.17      676.35     44.73 o 
  29   3   2      126.33      128.06     18.60 o 
 -24   4   2      338.66      373.45     23.20 o 
 -22   4   2      579.44      626.61     27.66 o 
 -20   4   2      514.80      525.53     19.71 o 
 -18   4   2       60.21       44.38      9.59 o 
 -16   4   2     4380.49     4450.46     51.78 o 
 -14   4   2       43.25       42.59      5.79 o 
 -12   4   2      241.08      248.08     10.54 o 
 -10   4   2       31.61       24.50      4.47 o 
  -8   4   2      116.11      124.99      7.71 o 
  -6   4   2     1201.73     1207.13     21.75 o 
  -4   4   2      540.39      498.38     18.59 o 
  -2   4   2     1101.06     1114.90     23.95 o 
   0   4   2     1187.35     1149.71     21.30 o 
   2   4   2      210.60      230.53      9.91 o 
   4   4   2     1009.14      986.34     29.28 o 
   6   4   2     1406.84     1457.30     24.13 o 
   8   4   2     5909.95     5948.15     72.33 o 
  10   4   2      363.74      416.68     15.51 o 
  12   4   2      348.72      359.64     14.74 o 
  14   4   2       72.36       79.70     11.25 o 
  16   4   2       40.70       50.34      9.86 o 
  18   4   2      739.60      746.68     28.84 o 
  20   4   2      536.38      559.32     25.58 o 
  22   4   2     1096.63     1174.31     34.42 o 
  24   4   2      168.49      163.24     17.60 o 
 -17   5   2       37.10       20.94      9.14 o 
 -15   5   2       16.53       14.48     16.48 o 
 -13   5   2       49.48       66.89      8.77 o 
 -11   5   2     1528.55     1489.57     32.64 o 
  -9   5   2      265.21      285.99     35.16 o 
  -7   5   2      466.89      447.45     22.85 o 
  -5   5   2       46.55       38.75      9.39 o 
  -3   5   2        2.49        5.43      5.76 o 
  -1   5   2     1502.24     1510.99     41.75 o 
   1   5   2       35.47       40.38      9.31 o 
   3   5   2     1403.32     1396.52     43.30 o 
   5   5   2      120.62      148.42     20.03 o 
   7   5   2       47.96       53.87      8.34 o 
   9   5   2      421.85      434.31     18.37 o 
  11   5   2      835.52      858.74     32.93 o 
  13   5   2     1691.39     1740.91     48.31 o 
  15   5   2       45.02       46.62     11.05 o 
  17   5   2      365.69      407.89     25.02 o 
 -33   1   3        0.36        3.04      7.00 o 
 -31   1   3        0.30       -0.31      5.77 o 
 -29   1   3       59.92       50.65     10.15 o 
 -27   1   3      197.66      155.26     14.13 o 
 -25   1   3      150.80      148.58     18.11 o 
 -23   1   3       64.96       88.30      8.14 o 
 -21   1   3      121.38      130.13      8.35 o 
 -19   1   3      298.80      306.00     13.14 o 
 -17   1   3      258.76      271.70     11.77 o 
 -15   1   3        2.79       11.91      3.64 o 
 -13   1   3       64.80       48.02      7.24 o 
 -11   1   3     1427.06     1628.43     27.54 o 
  -9   1   3      465.52      528.99     15.73 o 
  -7   1   3      263.40      303.22      6.23 o 
  -5   1   3      373.41      415.91      6.51 o 
  -3   1   3      625.76      640.87     11.63 o 
  -1   1   3      304.53      297.71      6.20 o 
   1   1   3     2784.31     2918.00     21.77 o 
   3   1   3     1658.70     1758.28     18.22 o 
   5   1   3      605.24      633.95      8.33 o 
   7   1   3     4761.80     5300.88     37.19 o 
   9   1   3      516.15      545.99     10.59 o 
  11   1   3      356.03      402.56      7.29 o 
  13   1   3      192.26      189.90      5.56 o 
  15   1   3       20.53       26.00      3.94 o 
  17   1   3       43.20       38.27      6.20 o 
  19   1   3     1662.79     1629.30     35.15 o 
  21   1   3      478.97      456.11     19.00 o 
  23   1   3      341.28      353.41     33.73 o 
  25   1   3       15.53       16.75      6.47 o 
  27   1   3       57.39       47.21      9.51 o 
  29   1   3       59.40       72.24     11.76 o 
  31   1   3      305.00      305.42     36.18 o 
 -32   2   3       15.52       20.48      8.79 o 
 -30   2   3        2.85        7.22      7.08 o 
 -28   2   3       52.71       43.42     16.56 o 
 -26   2   3      993.69      985.34     34.83 o 
 -24   2   3      246.65      229.30     22.69 o 
 -22   2   3      759.82      707.68     22.93 o 
 -20   2   3       18.18       19.51      5.52 o 
 -18   2   3       22.36       24.65      5.69 o 
 -16   2   3      625.06      645.00     19.43 o 
 -14   2   3      127.81      139.48     14.92 o 
 -12   2   3     1597.46     1594.11     44.66 o 
 -10   2   3       25.36       23.20      3.14 o 
  -8   2   3      262.24      281.07      8.20 o 
  -6   2   3       87.99       87.53      4.40 o 
  -4   2   3     4185.91     4730.23     71.46 o 
  -2   2   3       52.64       43.85      3.76 o 
   0   2   3     5488.64     5912.44     52.67 o 
   2   2   3      192.27      239.30      7.25 o 
   4   2   3       23.80       41.23      3.67 o 
   6   2   3        1.05        1.68      1.84 o 
   8   2   3      349.87      376.62      9.26 o 
  10   2   3      248.62      270.57      7.15 o 
  12   2   3      191.62      217.96     11.15 o 
  14   2   3        0.53       -0.34      2.12 o 
  16   2   3       30.36       40.65      4.63 o 
  18   2   3      618.70      581.86     18.53 o 
  20   2   3       14.85       10.22      3.39 o 
  22   2   3      116.96       94.09      8.99 o 
  24   2   3        0.01        1.39      3.93 o 
  26   2   3       70.61       70.90     11.46 o 
  28   2   3       62.21       68.75     17.95 o 
  30   2   3        0.09       12.55      7.34 o 
 -29   3   3      108.15      105.07     22.98 o 
 -25   3   3       13.43       15.36      7.57 o 
 -23   3   3       14.94        3.46      5.99 o 
 -21   3   3      409.64      459.60     20.22 o 
 -19   3   3     1145.82     1218.36     26.78 o 
 -17   3   3      954.40      935.13     22.33 o 
 -15   3   3        2.39        6.26      3.64 o 
 -13   3   3      264.87      237.12      9.17 o 
 -11   3   3       87.68       95.63      6.16 o 
  -9   3   3      213.85      224.30      8.38 o 
  -7   3   3      240.07      270.54      8.66 o 
  -5   3   3      311.13      363.29      9.89 o 
  -3   3   3      197.86      223.95      9.62 o 
  -1   3   3       54.33       71.52      6.55 o 
   1   3   3       97.85       86.63      8.78 o 
   3   3   3      173.60      174.98      7.66 o 
   5   3   3       20.87       19.35      3.45 o 
   7   3   3     1514.15     1432.84     22.23 o 
   9   3   3     1509.20     1506.49     23.09 o 
  11   3   3      151.16      176.28      8.07 o 
  13   3   3       89.48       78.20      7.05 o 
  15   3   3       55.82       57.54      6.76 o 
  17   3   3       19.54       21.35      4.31 o 
  19   3   3      408.71      362.50     19.46 o 
  21   3   3      225.41      207.83     11.38 o 
  23   3   3       27.49       27.54      6.48 o 
  25   3   3       14.04       19.88      8.29 o 
  27   3   3      238.23      221.05     19.30 o 
 -24   4   3       49.37       73.69     13.36 o 
 -22   4   3        8.53        5.31      7.65 o 
 -20   4   3       10.07       13.46      7.87 o 
 -18   4   3       18.14       26.07      8.37 o 
 -16   4   3      472.94      470.24     17.29 o 
 -14   4   3       12.24       12.44      4.90 o 
 -12   4   3       70.44       58.87      7.52 o 
 -10   4   3      298.27      281.13     16.50 o 
  -8   4   3      317.24      337.82     13.97 o 
  -6   4   3       83.53       75.16      7.87 o 
  -4   4   3       83.49       56.74      7.92 o 
  -2   4   3      764.66      710.69     19.33 o 
   0   4   3      354.96      328.73     12.55 o 
   2   4   3       95.56       92.55     10.37 o 
   4   4   3      133.36      135.81      8.25 o 
   6   4   3      657.19      644.80     16.11 o 
   8   4   3      248.27      257.72     10.62 o 
  10   4   3      514.41      528.45     22.77 o 
  12   4   3       52.33       31.51      8.14 o 
  14   4   3        0.01        4.45      5.95 o 
  16   4   3       86.93      109.74     13.24 o 
  18   4   3       96.21      109.93     17.74 o 
  20   4   3       23.38        8.43      5.88 o 
  22   4   3       84.96      107.07     11.61 o 
 -17   5   3       37.47       56.35     11.56 o 
 -15   5   3        1.57        7.18      5.78 o 
 -13   5   3       99.69      128.57     21.10 o 
 -11   5   3        8.72        8.77      5.43 o 
  -9   5   3        5.57        8.91      5.23 o 
  -7   5   3       93.99       52.18      8.01 o 
  -5   5   3      472.45      389.52     22.14 o 
  -3   5   3        0.08       -1.16      5.60 o 
  -1   5   3       91.28       95.88     12.95 o 
   1   5   3      179.50      174.11     17.29 o 
   3   5   3        4.52       -6.14      4.89 o 
   5   5   3        0.00       -2.60      4.69 o 
   7   5   3       48.50       50.26      8.21 o 
   9   5   3      108.88      120.51     11.54 o 
  11   5   3      286.35      278.53     23.43 o 
  13   5   3       11.58       17.26      8.23 o 
  15   5   3      175.44      200.46     35.73 o 
 -34   0   4        2.12       -2.13     10.30 o 
 -32   0   4     1400.96     1396.29     58.55 o 
 -30   0   4        9.37       30.99     12.43 o 
 -28   0   4     2168.52     1981.59     65.74 o 
 -26   0   4      774.30      665.44     35.16 o 
 -24   0   4      568.51      524.68     18.82 o 
 -22   0   4     2121.51     2081.26     39.75 o 
 -20   0   4      848.11      861.84     62.14 o 
 -18   0   4     1881.47     1839.09     34.76 o 
 -16   0   4     2338.19     2600.26     61.33 o 
 -12   0   4     9275.63     9891.93    159.20 o 
 -10   0   4      107.34       97.80      9.24 o 
  -8   0   4     9530.85     9351.36    147.84 o 
  -6   0   4      148.12      139.25      9.98 o 
  -4   0   4    18273.63    18918.26    277.20 o 
  -2   0   4     1934.09     2070.90     29.17 o 
   0   0   4      754.14      729.07     21.46 o 
   2   0   4     5285.21     5329.51    115.17 o 
   4   0   4     1889.40     1796.42     55.52 o 
   6   0   4    12114.48    12316.46    136.25 o 
   8   0   4     7558.93     7917.30     94.36 o 
  10   0   4     1642.02     1827.29     46.28 o 
  12   0   4     5805.48     5629.61     76.50 o 
  14   0   4      839.67      779.23     21.85 o 
  16   0   4     9144.24     8700.84    111.37 o 
  18   0   4      328.57      335.65     15.69 o 
  20   0   4     1570.48     1555.25     61.20 o 
  22   0   4        7.34        7.11      6.79 o 
  24   0   4      123.47      102.13     16.84 o 
  26   0   4     3273.24     3147.29     90.85 o 
  28   0   4     1229.59     1162.02     52.90 o 
  30   0   4     2205.73     2407.77     82.59 o 
  32   0   4        0.31        0.41      9.65 o 
 -33   1   4      332.60      397.32     32.58 o 
 -31   1   4        0.30        8.08      7.43 o 
 -29   1   4      203.13      171.03     15.69 o 
 -27   1   4     2045.12     1965.41     46.25 o 
 -25   1   4      736.59      792.44     20.71 o 
 -23   1   4     1627.55     1649.42     30.20 o 
 -21   1   4       42.09       54.36      7.43 o 
 -19   1   4        9.34       16.27      4.81 o 
 -17   1   4     1046.50      977.75     23.40 o 
 -15   1   4      102.41       85.29      6.09 o 
 -13   1   4     5165.49     5062.76     46.28 o 
 -11   1   4     7251.91     7109.60     59.50 o 
  -9   1   4       57.66       72.51      3.67 o 
  -7   1   4      672.10      804.86     11.16 o 
  -5   1   4    12122.22    12992.36    114.03 o 
  -3   1   4    12956.98    13423.40    102.49 o 
  -1   1   4       18.39       -0.04      1.42 o 
   1   1   4     3425.79     3370.19     27.60 o 
   3   1   4      158.62      153.06      4.27 o 
   5   1   4      123.64      141.06      4.47 o 
   7   1   4     6501.34     6755.71     51.36 o 
   9   1   4     1524.43     1437.14     15.21 o 
  11   1   4     5097.79     5016.16     37.57 o 
  13   1   4     1488.17     1461.13     18.60 o 
  15   1   4      975.23      917.96     21.38 o 
  17   1   4      631.55      606.65     20.51 o 
  19   1   4     8034.04     7503.87     84.54 o 
  21   1   4      390.12      405.93     21.73 o 
  23   1   4      524.60      532.59     18.43 o 
  25   1   4     1329.78     1330.02     38.49 o 
  27   1   4        7.47        9.65      6.09 o 
  29   1   4      332.87      394.40     41.13 o 
  31   1   4     1381.08     1416.45     44.78 o 
 -32   2   4      587.29      559.46     40.72 o 
 -30   2   4      400.23      408.92     27.68 o 
 -28   2   4      375.41      373.14     21.05 o 
 -26   2   4      631.04      661.34     24.16 o 
 -24   2   4      331.47      336.56     16.82 o 
 -22   2   4     1179.91     1194.92     30.72 o 
 -20   2   4      755.95      750.33     22.81 o 
 -18   2   4      792.84      753.15     19.81 o 
 -16   2   4     3465.26     3421.25     51.41 o 
 -14   2   4       78.70       78.78      6.22 o 
 -12   2   4     2543.07     2409.64     55.14 o 
 -10   2   4      424.13      396.80     14.79 o 
  -8   2   4     4263.85     4278.21     72.52 o 
  -6   2   4      398.32      315.56     12.12 o 
  -4   2   4     6916.00     6937.40     62.23 o 
  -2   2   4       92.26      100.03      5.48 o 
   0   2   4     4994.68     4961.16     47.20 o 
   2   2   4     1499.28     1409.90     19.94 o 
   4   2   4     3279.42     3330.32     31.39 o 
   6   2   4     2956.36     2684.90     26.51 o 
   8   2   4     1221.35     1212.85     16.25 o 
  10   2   4      200.15      201.52      6.58 o 
  12   2   4      733.01      694.55     12.23 o 
  14   2   4     2017.98     1920.05     26.95 o 
  16   2   4     2998.95     2841.50     35.49 o 
  18   2   4      563.07      724.12     16.39 o 
  20   2   4     1623.67     1559.43     31.46 o 
  22   2   4      588.90      607.98     19.72 o 
  24   2   4      589.20      621.93     26.44 o 
  26   2   4     1758.57     1729.77     37.15 o 
  28   2   4     1192.20     1212.66     39.85 o 
 -29   3   4      237.68      247.52     29.60 o 
 -27   3   4        3.57       -9.18      6.35 o 
 -25   3   4       79.67       74.30     11.86 o 
 -23   3   4     3851.58     3856.01    115.21 o 
 -21   3   4       94.27      100.61     12.34 o 
 -19   3   4      214.01      211.05     15.68 o 
 -17   3   4     1837.40     1812.59     41.91 o 
 -15   3   4     3355.42     3193.19     57.90 o 
 -13   3   4      341.02      331.58     21.10 o 
 -11   3   4      384.03      374.85     13.46 o 
  -9   3   4      243.39      237.38     11.16 o 
  -7   3   4       46.77       46.52      8.28 o 
  -5   3   4      410.28      419.31     13.62 o 
  -3   3   4      554.35      478.06     14.36 o 
  -1   3   4     3546.67     3355.74     38.89 o 
   1   3   4     2862.16     2842.06     34.60 o 
   3   3   4      212.16      201.59     14.88 o 
   5   3   4       11.64       11.44      3.19 o 
   7   3   4     9731.71     9594.81     84.55 o 
   9   3   4      549.70      526.95     13.43 o 
  11   3   4      294.41      291.50      8.99 o 
  13   3   4      761.81      801.35     17.60 o 
  15   3   4       94.07      112.62      7.67 o 
  17   3   4       20.68       31.41      5.01 o 
  19   3   4     1110.27     1114.53     22.86 o 
  21   3   4     1354.33     1342.94     30.95 o 
  23   3   4      914.94      827.41     37.10 o 
  25   3   4      442.81      515.61     24.20 o 
 -24   4   4      690.90      709.45     30.84 o 
 -22   4   4       16.54       11.45      8.91 o 
 -20   4   4     1254.76     1340.83     48.33 o 
 -18   4   4       66.43       72.34     13.61 o 
 -16   4   4      950.72      901.11     31.14 o 
 -14   4   4      122.41      133.86     10.74 o 
 -12   4   4      304.80      302.37     14.41 o 
 -10   4   4     1072.41     1027.79     30.75 o 
  -8   4   4      328.83      339.29     14.41 o 
  -6   4   4     1271.84     1230.81     27.19 o 
  -4   4   4      943.89      841.83     22.02 o 
  -2   4   4        5.48       16.78      4.64 o 
   0   4   4     1381.23     1358.01     27.95 o 
   2   4   4      374.56      389.61     24.06 o 
   4   4   4     2943.46     2860.57     38.41 o 
   6   4   4      115.13      122.12      8.38 o 
   8   4   4     1415.94     1395.65     25.41 o 
  10   4   4        9.08        6.77      3.82 o 
  12   4   4      224.58      218.06     12.80 o 
  14   4   4     1028.17     1028.39     34.13 o 
  16   4   4      571.62      592.88     26.17 o 
  18   4   4     1288.95     1430.92     41.88 o 
  20   4   4      207.41      192.96     29.31 o 
  22   4   4      206.53      197.15     27.80 o 
 -15   5   4      467.91      509.17     28.83 o 
 -13   5   4       32.68       30.74      7.41 o 
 -11   5   4      818.68      825.78     25.34 o 
  -9   5   4       28.90       28.36      6.78 o 
  -7   5   4        6.37        7.01      5.42 o 
  -5   5   4     1210.97     1061.30     36.48 o 
  -3   5   4        9.41       22.40     12.10 o 
  -1   5   4      605.33      607.08     26.84 o 
   1   5   4      769.78      803.69     30.52 o 
   3   5   4       18.12        3.62      7.87 o 
   5   5   4        8.77       11.68      5.84 o 
   7   5   4      685.48      664.62     23.08 o 
   9   5   4      777.68      845.36     33.00 o 
  11   5   4      127.59      147.26     16.83 o 
  13   5   4      366.41      409.43     25.04 o 
 -33   1   5       23.62       12.02      8.50 o 
 -31   1   5      131.55      130.27     15.22 o 
 -29   1   5       10.39       14.46      7.27 o 
 -27   1   5      129.02      108.51     12.41 o 
 -25   1   5       90.43       80.18      8.35 o 
 -23   1   5      330.02      301.77     12.77 o 
 -21   1   5       79.93       81.30      6.28 o 
 -19   1   5      204.66      208.83     14.13 o 
 -17   1   5      302.42      286.52      9.69 o 
 -15   1   5       74.38      122.65      7.52 o 
 -13   1   5        4.12        4.08      2.14 o 
 -11   1   5       12.36        6.63      2.12 o 
  -9   1   5        0.50        0.23      1.43 o 
  -7   1   5      459.68      524.67     11.34 o 
  -5   1   5     1059.39     1190.75     19.12 o 
  -3   1   5      161.99      163.86      7.31 o 
  -1   1   5      128.63      105.58      4.88 o 
   1   1   5      211.49      223.17      5.06 o 
   3   1   5      767.72      866.10     11.68 o 
   5   1   5      232.88      239.96      6.16 o 
   7   1   5       17.92       25.91      2.77 o 
   9   1   5      348.87      331.75      7.86 o 
  11   1   5      674.73      721.24     12.11 o 
  13   1   5      207.00      217.69      6.81 o 
  15   1   5      130.44      144.55      7.77 o 
  17   1   5       64.08       77.90      7.11 o 
  19   1   5       81.11      110.43      9.07 o 
  21   1   5        0.37        4.37      3.81 o 
  23   1   5      326.11      331.38     24.49 o 
  25   1   5        8.44        8.26      4.59 o 
  27   1   5      129.66      144.40     15.12 o 
  29   1   5      453.53      464.28     25.01 o 
 -30   2   5       18.76       20.61      9.54 o 
 -28   2   5       42.19       47.36     20.52 o 
 -26   2   5      264.41      284.33     36.80 o 
 -24   2   5      122.33      125.03     12.80 o 
 -22   2   5        1.07       -0.91      4.62 o 
 -20   2   5      277.96      239.55     17.66 o 
 -18   2   5       66.72       58.61      8.81 o 
 -16   2   5     2334.62     2357.00     46.27 o 
 -14   2   5        6.12        5.81      4.26 o 
 -12   2   5      866.39      906.21     25.27 o 
 -10   2   5       48.77       47.92     10.06 o 
  -8   2   5       86.88      120.48     16.19 o 
  -6   2   5       92.54       87.28      4.76 o 
  -4   2   5     3516.79     3629.00     40.61 o 
  -2   2   5      196.96      206.67      8.75 o 
   0   2   5     1275.08     1374.43     17.34 o 
   2   2   5        0.00        1.66      1.37 o 
   4   2   5      147.86      145.19      4.77 o 
   6   2   5     1391.96     1390.64     16.09 o 
   8   2   5      631.31      612.88     14.41 o 
  10   2   5      621.04      609.43     11.60 o 
  12   2   5        4.37        8.63      2.55 o 
  14   2   5      362.36      308.04     10.75 o 
  16   2   5      118.42      111.81      8.24 o 
  18   2   5      789.89      662.58     19.66 o 
  20   2   5       88.33      101.59      9.44 o 
  22   2   5     1048.82      957.08     25.58 o 
  24   2   5        5.11       -0.08      4.13 o 
  26   2   5       11.71        4.00      5.14 o 
  28   2   5       12.79       20.18      8.35 o 
 -27   3   5        0.92       15.66      8.33 o 
 -25   3   5      663.85      644.90     27.58 o 
 -23   3   5      484.24      494.44     23.43 o 
 -21   3   5       65.37       75.74     11.29 o 
 -19   3   5        0.59       -0.99      4.85 o 
 -17   3   5       20.38       13.18      6.50 o 
 -15   3   5      103.56       96.80     11.20 o 
 -13   3   5      199.86      199.94     14.27 o 
 -11   3   5      139.99      129.67     11.68 o 
  -9   3   5       27.78       22.27      6.06 o 
  -7   3   5      506.33      502.84     15.89 o 
  -5   3   5      223.09      267.98     11.87 o 
  -3   3   5      293.48      286.53     12.41 o 
  -1   3   5        6.42        4.79      2.94 o 
   1   3   5      541.45      528.90     13.67 o 
   3   3   5     2168.96     2115.72     29.70 o 
   5   3   5     1040.31     1011.88     25.47 o 
   7   3   5       27.88       18.79      3.93 o 
   9   3   5        9.28       10.75      3.31 o 
  11   3   5       40.14       32.97      6.38 o 
  13   3   5      241.69      227.23     10.10 o 
  15   3   5       32.39       14.72      6.73 o 
  17   3   5      158.01      145.88      9.15 o 
  19   3   5      124.63      114.87      8.69 o 
  21   3   5        0.22        5.17      4.74 o 
  23   3   5       51.60       61.28      8.94 o 
  25   3   5       35.86       50.78      8.63 o 
 -22   4   5      138.27      171.59     20.77 o 
 -20   4   5       31.51       28.12      9.19 o 
 -18   4   5        0.84       -2.72      5.67 o 
 -16   4   5       94.83      107.11     13.36 o 
 -14   4   5      394.26      357.37     20.42 o 
 -12   4   5      167.59      123.57     13.18 o 
 -10   4   5       31.43       34.33      6.71 o 
  -8   4   5      219.38      157.57     14.42 o 
  -6   4   5      458.32      419.64     16.05 o 
  -4   4   5       60.52       42.00      6.59 o 
  -2   4   5        0.33       -0.90      3.51 o 
   0   4   5       75.62       68.07      6.95 o 
   2   4   5        0.68       -0.18      3.11 o 
   4   4   5      248.80      223.09     10.87 o 
   6   4   5       81.24       85.29      7.61 o 
   8   4   5       27.41       26.25      5.89 o 
  10   4   5       46.71       46.54      9.04 o 
  12   4   5      245.69      246.66     13.87 o 
  14   4   5      191.49      188.40     12.90 o 
  16   4   5        4.40        2.14      6.35 o 
  18   4   5      319.60      457.21     24.32 o 
  20   4   5      182.37      259.45     30.83 o 
 -13   5   5       12.84        9.00      8.91 o 
 -11   5   5      200.21      166.73     13.37 o 
  -9   5   5      214.44      223.54     14.78 o 
  -7   5   5        0.02        0.15      4.73 o 
  -5   5   5       15.09       14.42      5.93 o 
  -3   5   5      159.40      162.56     12.52 o 
  -1   5   5       31.41       29.09      6.99 o 
   1   5   5        8.97        7.37      6.95 o 
   3   5   5      244.83      252.59     20.20 o 
   5   5   5       37.43       48.09      8.71 o 
   7   5   5       22.58       19.89      6.87 o 
   9   5   5        3.85       15.51     11.08 o 
  11   5   5       16.48       22.01     13.70 o 
 -32   0   6      657.07      549.35     36.67 o 
 -30   0   6      290.45      248.68     20.12 o 
 -28   0   6      330.40      325.39     19.02 o 
 -26   0   6     1394.29     1388.51     29.15 o 
 -24   0   6      363.75      392.45     14.85 o 
 -22   0   6     1553.83     1536.79     29.05 o 
 -20   0   6       71.97       67.73     12.72 o 
 -18   0   6      315.73      329.51     18.07 o 
 -16   0   6      248.01      232.80     17.01 o 
 -14   0   6        4.73       -5.27      3.52 o 
 -12   0   6     8831.22     8599.00    147.18 o 
 -10   0   6      170.59      177.85     13.82 o 
  -8   0   6    10100.40    10575.36    172.29 o 
  -6   0   6      935.81     1037.16     32.71 o 
  -4   0   6     3114.52     3353.27     69.18 o 
  -2   0   6     1763.03     1682.37     31.69 o 
   0   0   6     1401.05     1258.36     38.80 o 
   2   0   6     4868.89     4979.20    130.87 o 
   4   0   6     1968.84     1967.45     49.31 o 
   6   0   6      119.86      157.07     17.38 o 
   8   0   6     4117.69     4191.36     60.58 o 
  10   0   6       55.83       47.20      6.51 o 
  12   0   6     5172.79     5158.40    103.93 o 
  14   0   6      891.76      840.96     46.61 o 
  16   0   6     2728.15     2724.53     51.33 o 
  18   0   6     1762.57     1605.00     38.44 o 
  20   0   6       78.36       70.37      9.82 o 
  22   0   6     1937.02     1894.96     53.52 o 
  24   0   6     1408.37     1365.79     55.36 o 
  26   0   6     2311.37     2431.49     79.72 o 
  28   0   6        0.94       -7.11      7.20 o 
 -31   1   6      279.21      307.47     21.62 o 
 -29   1   6      278.09      312.65     20.73 o 
 -27   1   6     1320.50     1333.48     45.54 o 
 -25   1   6       79.57       83.38      9.15 o 
 -23   1   6        2.85        0.88      3.68 o 
 -21   1   6      330.85      341.51     11.17 o 
 -19   1   6        0.59        3.32      2.77 o 
 -17   1   6     3732.01     3681.19     40.01 o 
 -15   1   6     6334.83     6422.73     59.04 o 
 -13   1   6      225.46      240.58      7.74 o 
 -11   1   6      119.31      129.84      7.28 o 
  -9   1   6     1198.70     1240.74     16.62 o 
  -7   1   6     2172.12     2138.58     48.03 o 
  -5   1   6     1398.26     1273.27     21.60 o 
  -3   1   6     3183.75     3001.04     37.10 o 
  -1   1   6       19.00       18.85      3.43 o 
   1   1   6       91.59      100.24      8.56 o 
   3   1   6     1285.87     1300.65     17.64 o 
   5   1   6     1403.57     1362.70     19.06 o 
   7   1   6    11940.54    11732.26    106.92 o 
   9   1   6      784.35      741.10     12.77 o 
  11   1   6       22.97       31.78      3.51 o 
  13   1   6      146.36      129.36      7.30 o 
  15   1   6     4453.31     4259.65     52.53 o 
  17   1   6      483.95      479.79     14.12 o 
  19   1   6      586.80      606.08     19.13 o 
  21   1   6     1752.85     1626.59     42.83 o 
  23   1   6       96.05       89.11      9.62 o 
  25   1   6      265.34      275.09     15.61 o 
  27   1   6     1446.62     1422.46     39.99 o 
 -30   2   6       10.32       -9.48      6.58 o 
 -28   2   6        2.13       -4.07      6.16 o 
 -26   2   6       60.65       56.73     12.18 o 
 -24   2   6     1402.82     1548.85     40.95 o 
 -22   2   6      687.45      696.50     43.26 o 
 -20   2   6     1160.22     1233.93     77.97 o 
 -18   2   6       40.35       46.07      8.27 o 
 -16   2   6     1224.15     1163.69     31.67 o 
 -14   2   6       48.44       51.02      8.20 o 
 -12   2   6     2633.76     2556.96     48.34 o 
 -10   2   6      920.39      928.54     33.03 o 
  -8   2   6     1950.62     1960.15     39.78 o 
  -6   2   6       39.88       24.84      5.57 o 
  -4   2   6     1591.18     1717.66     29.45 o 
  -2   2   6     1258.45     1180.70     26.39 o 
   0   2   6     1403.77     1368.88     20.21 o 
   2   2   6     2832.90     2690.80     31.62 o 
   4   2   6     2271.39     2215.05     28.15 o 
   6   2   6     1110.19     1081.82     23.07 o 
   8   2   6      705.71      658.65     14.37 o 
  10   2   6      449.98      462.43     10.54 o 
  12   2   6     3007.96     2859.60     41.89 o 
  14   2   6      965.24     1096.98     24.41 o 
  16   2   6     1865.27     1872.11     34.42 o 
  18   2   6     1019.55     1079.45     26.21 o 
  20   2   6      836.40      871.75     27.89 o 
  22   2   6      400.12      383.13     17.05 o 
  24   2   6     1372.58     1407.12     33.78 o 
  26   2   6      802.90      843.39     26.81 o 
 -27   3   6     2543.48     2650.60     72.08 o 
 -25   3   6        9.90       15.33      8.24 o 
 -23   3   6       92.13       79.24     12.20 o 
 -21   3   6      337.50      335.92     20.62 o 
 -19   3   6      445.97      389.48     44.93 o 
 -17   3   6      748.35      799.37     28.78 o 
 -15   3   6      359.71      336.31     18.73 o 
 -13   3   6      135.30      138.21     12.78 o 
 -11   3   6        2.82        1.77      4.77 o 
  -9   3   6      194.54      224.67     14.79 o 
  -7   3   6      154.76      184.97     13.40 o 
  -5   3   6     4395.05     3990.71     65.56 o 
  -3   3   6     4195.98     4072.67    124.98 o 
  -1   3   6      673.74      606.16     24.14 o 
   1   3   6       17.76        9.35      4.43 o 
   3   3   6     3064.12     2942.84     43.94 o 
   5   3   6      399.05      371.73     14.48 o 
   7   3   6      244.30      223.93     12.23 o 
   9   3   6     1069.07     1053.01     20.92 o 
  11   3   6      360.67      328.39     14.31 o 
  13   3   6       88.46       89.12      8.94 o 
  15   3   6      493.60      461.78     17.27 o 
  17   3   6     1501.15     1588.10     33.72 o 
  19   3   6     2679.10     2690.77     59.24 o 
  21   3   6      131.23      151.49     15.81 o 
  23   3   6       33.18       24.20      9.03 o 
 -20   4   6      866.83      946.18     35.01 o 
 -18   4   6        0.03        0.20      6.07 o 
 -16   4   6      349.84      363.74     21.74 o 
 -14   4   6      531.62      544.22     24.91 o 
 -12   4   6      140.02      136.78     14.26 o 
 -10   4   6      916.76      942.51     31.57 o 
  -8   4   6      349.30      308.54     18.84 o 
  -6   4   6       17.61        1.69      4.35 o 
  -4   4   6      264.42      226.45     12.97 o 
  -2   4   6        0.48       -5.24      3.77 o 
   0   4   6     2780.56     2672.76     38.84 o 
   2   4   6      121.26      133.41      9.26 o 
   4   4   6     1541.64     1511.47     27.99 o 
   6   4   6      265.82      270.00     13.17 o 
   8   4   6      360.55      344.37     14.40 o 
  10   4   6      585.55      587.67     20.53 o 
  12   4   6      414.42      421.83     17.90 o 
  14   4   6     1294.73     1484.73     46.61 o 
  16   4   6       78.33       79.19     10.03 o 
  18   4   6      201.43      221.95     50.78 o 
 -11   5   6        5.30        2.18      6.77 o 
  -9   5   6      253.94      236.50     19.06 o 
  -7   5   6       63.80       74.66      9.96 o 
  -5   5   6      845.28      940.96     27.53 o 
  -3   5   6      315.51      325.26     17.26 o 
  -1   5   6       27.33       19.70     11.74 o 
   1   5   6       67.99       65.79      9.23 o 
   3   5   6      549.71      589.53     27.30 o 
   5   5   6       76.14       91.02     11.35 o 
   7   5   6      312.28      329.14     22.92 o 
 -29   1   7       71.35       81.89     18.28 o 
 -27   1   7      660.27      695.92     22.45 o 
 -25   1   7       78.35       93.88     12.95 o 
 -23   1   7       39.36       37.75     11.20 o 
 -21   1   7      187.89      163.29     21.87 o 
 -19   1   7      168.32      168.64     10.34 o 
 -17   1   7      197.50      193.62     10.38 o 
 -15   1   7      678.48      710.17     18.01 o 
 -13   1   7      417.28      447.30     14.04 o 
 -11   1   7       77.11       84.28      8.38 o 
  -9   1   7      350.17      385.72     12.46 o 
  -7   1   7       20.77       27.31      6.01 o 
  -5   1   7      175.15      173.93     20.73 o 
  -3   1   7      321.26      349.54     13.69 o 
  -1   1   7      724.85      737.07     16.58 o 
   1   1   7      147.12      152.52      8.04 o 
   3   1   7      516.42      543.81     14.74 o 
   5   1   7      479.11      508.35     11.45 o 
   7   1   7        7.35       12.04      2.61 o 
   9   1   7       19.52       16.37      3.26 o 
  11   1   7        0.04        1.28      2.19 o 
  13   1   7       13.06       14.89      4.45 o 
  15   1   7      189.08      166.53      9.01 o 
  17   1   7      147.22      116.46     17.04 o 
  19   1   7       44.49       58.00      6.74 o 
  21   1   7        0.47        4.03      4.19 o 
  23   1   7       66.71       73.96     10.13 o 
  25   1   7      100.63      143.04     12.67 o 
 -28   2   7       87.49       79.37     13.02 o 
 -26   2   7       15.90       13.51      7.53 o 
 -24   2   7        1.87        5.37      6.32 o 
 -22   2   7        5.09       -0.72      6.17 o 
 -20   2   7      347.23      331.56     19.17 o 
 -18   2   7       22.20       29.51      7.66 o 
 -16   2   7      680.82      642.44     24.25 o 
 -14   2   7       45.14       50.54      8.67 o 
 -12   2   7      314.37      294.76     16.53 o 
 -10   2   7       20.79       12.60      7.73 o 
  -8   2   7       66.13       49.50      8.12 o 
  -6   2   7       85.72       54.63      9.04 o 
  -4   2   7      321.31      298.04     14.84 o 
  -2   2   7       48.05       49.10      4.72 o 
   0   2   7        2.18        3.03      2.42 o 
   2   2   7      755.51      758.74     15.63 o 
   4   2   7      753.62      706.59     15.22 o 
   6   2   7     1687.57     1706.42     25.57 o 
   8   2   7      214.27      209.76      9.04 o 
  10   2   7      248.80      244.40      9.79 o 
  12   2   7        0.78        1.27      3.30 o 
  14   2   7       47.49       33.39      7.78 o 
  16   2   7       59.37       66.61     10.34 o 
  18   2   7     1175.61     1156.95     36.07 o 
  20   2   7        1.43       -3.93      5.28 o 
  22   2   7      198.21      151.92     15.88 o 
  24   2   7       57.44       48.76     10.76 o 
 -25   3   7        4.32       -1.42      8.01 o 
 -23   3   7       75.95       55.27     11.49 o 
 -21   3   7      115.98      111.99     14.31 o 
 -19   3   7        8.80        8.11     17.91 o 
 -17   3   7        9.01        9.96      6.39 o 
 -15   3   7      413.35      456.66     21.84 o 
 -13   3   7      128.71      110.19     17.62 o 
 -11   3   7       15.51       20.00      6.57 o 
  -9   3   7        1.65        8.21      5.93 o 
  -7   3   7       91.49       95.07     11.09 o 
  -5   3   7      131.29       92.60     10.66 o 
  -3   3   7      923.76      808.09     26.37 o 
  -1   3   7      928.43      898.08     22.93 o 
   1   3   7       70.57       69.70      7.77 o 
   3   3   7        4.14        6.21      3.83 o 
   5   3   7       25.32       23.21      5.63 o 
   7   3   7       17.94       15.37      4.77 o 
   9   3   7      299.90      278.53     13.25 o 
  11   3   7        4.04        4.95      5.44 o 
  13   3   7      103.33       91.42     15.86 o 
  15   3   7      322.77      276.02     18.98 o 
  17   3   7        6.44       15.18      7.69 o 
  19   3   7       59.29       43.68     15.62 o 
  21   3   7       35.77       20.69     11.41 o 
 -18   4   7      168.45      168.58     26.21 o 
 -16   4   7       21.56       11.56      8.41 o 
 -14   4   7        3.88        1.91      6.03 o 
 -12   4   7       56.75       49.51     10.18 o 
 -10   4   7      158.54      104.78     13.37 o 
  -8   4   7      116.15       78.35     11.55 o 
  -6   4   7       64.00       82.88     11.64 o 
  -4   4   7      794.37      702.19     51.15 o 
  -2   4   7       26.21       18.36      7.08 o 
   0   4   7       97.43       87.76      9.39 o 
   2   4   7      169.22      189.50     11.17 o 
   4   4   7       12.95       17.05      4.94 o 
   6   4   7       65.49       79.71      8.11 o 
   8   4   7      318.30      314.61     16.54 o 
  10   4   7      102.33      110.11     15.14 o 
  12   4   7        0.15        1.81      4.79 o 
  14   4   7      542.13      593.06     22.28 o 
 -28   0   8       56.84       79.72     17.01 o 
 -26   0   8      491.46      493.27     22.65 o 
 -24   0   8       62.91       69.22     13.90 o 
 -22   0   8       82.52       82.78     11.16 o 
 -20   0   8      298.19      289.87     22.98 o 
 -18   0   8       44.00       44.89     11.28 o 
 -16   0   8    11577.22    11882.36    204.42 o 
 -14   0   8      129.69      117.83     14.39 o 
 -12   0   8      834.93      828.24     34.42 o 
 -10   0   8      110.53      119.96     13.82 o 
  -8   0   8      664.15      688.25     29.93 o 
  -6   0   8      822.95      780.40     31.73 o 
  -4   0   8      320.56      266.73     18.56 o 
  -2   0   8     2823.06     2853.90     69.42 o 
   0   0   8      406.27      385.52     14.05 o 
   2   0   8      551.86      555.16     17.45 o 
   4   0   8      271.64      261.69     12.50 o 
   6   0   8     2225.25     2159.90     40.65 o 
   8   0   8     5458.16     5466.71    111.78 o 
  10   0   8      128.03      150.24     11.55 o 
  12   0   8     2507.68     2482.77     48.61 o 
  14   0   8     2168.57     2222.14     50.82 o 
  16   0   8       67.88       65.96      9.91 o 
  18   0   8      585.58      684.68     47.51 o 
  20   0   8     1303.43     1262.54     42.60 o 
  22   0   8     2056.28     1959.72     49.19 o 
  24   0   8       40.90       37.29      9.42 o 
 -29   1   8       69.50       70.48     17.66 o 
 -27   1   8       38.38       54.72      9.19 o 
 -25   1   8      230.22      265.93     19.87 o 
 -23   1   8      255.57      256.93     17.54 o 
 -21   1   8     1154.72     1123.10     33.47 o 
 -19   1   8     1761.87     1857.63     43.74 o 
 -17   1   8       43.82       39.41      8.79 o 
 -15   1   8        1.93        1.78      3.64 o 
 -13   1   8      254.85      259.68     11.60 o 
 -11   1   8      676.43      673.19     17.90 o 
  -9   1   8     1814.77     1845.82     32.06 o 
  -7   1   8     2377.08     2367.84     42.78 o 
  -5   1   8        7.65       14.24      4.72 o 
  -3   1   8       19.41       11.97      5.23 o 
  -1   1   8      760.79      690.11     29.47 o 
   1   1   8     1000.73      967.34     22.36 o 
   3   1   8     8362.31     8425.60     88.68 o 
   5   1   8      349.35      362.54     21.15 o 
   7   1   8      749.72      810.74     17.26 o 
   9   1   8       29.28       20.32      4.09 o 
  11   1   8      791.74      736.42     20.55 o 
  13   1   8     1118.37     1143.73     26.77 o 
  15   1   8     1751.66     1735.80     35.62 o 
  17   1   8      871.12      826.15     32.93 o 
  19   1   8       13.16        9.82      5.13 o 
  21   1   8       44.05       33.61      7.47 o 
  23   1   8     1092.44     1068.98     68.48 o 
 -26   2   8      687.02      762.71     30.95 o 
 -24   2   8       27.10       32.89      9.38 o 
 -22   2   8       22.84       27.21      8.43 o 
 -20   2   8       47.30       34.08     14.92 o 
 -18   2   8       51.60       51.88     15.17 o 
 -16   2   8     1900.92     1914.69     45.97 o 
 -14   2   8      570.11      575.49     23.59 o 
 -12   2   8      317.71      350.41     18.47 o 
 -10   2   8       26.64       17.98      6.71 o 
  -8   2   8        1.56       -2.71      3.89 o 
  -6   2   8     1138.33     1028.04     29.72 o 
  -4   2   8     2961.48     2766.41     52.32 o 
  -2   2   8      562.78      546.82     17.14 o 
   0   2   8      864.54      810.00     24.31 o 
   2   2   8      160.48      164.95      8.56 o 
   4   2   8      265.42      275.81     10.49 o 
   6   2   8      288.97      295.78     10.93 o 
   8   2   8     3061.08     3064.50     40.90 o 
  10   2   8      628.39      629.68     19.43 o 
  12   2   8      870.57      819.83     22.84 o 
  14   2   8      199.51      168.09     15.09 o 
  16   2   8      484.51      520.73     24.37 o 
  18   2   8      677.32      686.41     47.88 o 
  20   2   8      987.65     1012.37     46.28 o 
  22   2   8     1103.14     1058.56     38.02 o 
 -23   3   8       84.36       74.38     12.92 o 
 -21   3   8      825.64      858.70     33.16 o 
 -19   3   8      335.89      378.33     22.95 o 
 -17   3   8        2.79        2.73      6.16 o 
 -15   3   8      100.52       79.03     12.22 o 
 -13   3   8      146.39      124.21     27.35 o 
 -11   3   8      582.59      542.32     23.82 o 
  -9   3   8     1660.94     1518.19     40.24 o 
  -7   3   8     1863.83     1788.40     43.52 o 
  -5   3   8      624.93      517.38     22.19 o 
  -3   3   8        4.71        0.30      4.60 o 
  -1   3   8      252.72      272.18     22.61 o 
   1   3   8      430.66      405.91     16.13 o 
   3   3   8     1328.81     1378.13     30.17 o 
   5   3   8      340.30      339.62     15.01 o 
   7   3   8      298.42      310.62     14.55 o 
   9   3   8       15.87       20.32      7.08 o 
  11   3   8      563.07      480.75     52.33 o 
  13   3   8     1209.97     1319.86     40.43 o 
  15   3   8     2951.72     2994.28     65.02 o 
  17   3   8        1.48       -7.27      5.27 o 
 -16   4   8       55.40       58.45     14.64 o 
 -14   4   8      347.41      359.92     23.06 o 
 -12   4   8      127.01      119.62     15.37 o 
 -10   4   8       42.60       48.62     10.38 o 
  -8   4   8        0.23       -5.23      5.57 o 
  -6   4   8       23.71       32.96      8.82 o 
  -4   4   8     3698.50     3453.99     67.36 o 
  -2   4   8       80.37       81.01     12.01 o 
   0   4   8      373.88      378.49     21.24 o 
   2   4   8      351.80      397.60     29.48 o 
   4   4   8       90.95       80.90     21.92 o 
   6   4   8      196.07      210.85     42.23 o 
   8   4   8      302.21      276.01     20.11 o 
  10   4   8     1011.88     1034.50     36.87 o 
 -27   1   9       84.95       95.27     13.96 o 
 -25   1   9        7.33        2.67      6.90 o 
 -23   1   9        1.54       -2.62      6.29 o 
 -21   1   9       33.80       43.05      9.48 o 
 -19   1   9      869.64      929.43     35.98 o 
 -17   1   9      607.91      602.73     24.72 o 
 -15   1   9       94.87      105.01     12.27 o 
 -13   1   9        6.91        9.65      6.50 o 
 -11   1   9        8.07        5.02      4.38 o 
  -9   1   9       44.46       41.36      6.16 o 
  -7   1   9      270.01      310.17     13.08 o 
  -5   1   9     1105.74     1047.52     27.98 o 
  -3   1   9       51.56       57.08     22.04 o 
  -1   1   9      184.08      180.56     13.98 o 
   1   1   9      198.85      200.82     10.53 o 
   3   1   9      508.23      506.56     16.11 o 
   5   1   9       15.13       15.79      4.72 o 
   7   1   9      586.97      616.66     17.66 o 
   9   1   9      220.22      238.70     10.67 o 
  11   1   9       95.69      105.92     12.40 o 
  13   1   9      118.32      123.36     10.55 o 
  15   1   9       22.33       24.05      6.18 o 
  17   1   9       87.59       72.09      9.45 o 
  19   1   9      178.32      186.93     13.67 o 
  21   1   9       92.61       69.63      9.98 o 
 -24   2   9        7.11       -0.69     14.31 o 
 -22   2   9        0.99       -1.62      5.98 o 
 -20   2   9       28.01       22.74      9.49 o 
 -18   2   9        8.98        6.85      6.61 o 
 -16   2   9        3.97        0.43      5.46 o 
 -14   2   9        0.06        1.98      5.24 o 
 -12   2   9        0.01       -6.59      4.39 o 
 -10   2   9       72.48       56.16      9.65 o 
  -8   2   9        6.56        7.24      5.26 o 
  -6   2   9      115.89      120.46     12.76 o 
  -4   2   9        2.61        0.70      5.11 o 
  -2   2   9       38.06       41.64      6.43 o 
   0   2   9      110.57       98.27      9.16 o 
   2   2   9      196.50      184.71     11.38 o 
   4   2   9      131.75      126.43      8.23 o 
   6   2   9      291.62      293.76     11.64 o 
   8   2   9       66.87       58.69      6.50 o 
  10   2   9      194.17      189.13     18.17 o 
  12   2   9        6.04        1.10      4.59 o 
  14   2   9      219.36      227.99     13.91 o 
  16   2   9        7.95       11.81      7.44 o 
  18   2   9      140.55      158.44     16.68 o 
 -19   3   9      363.77      363.30     23.49 o 
 -17   3   9      186.92      181.76     17.43 o 
 -15   3   9       27.16       34.80     12.22 o 
 -13   3   9        9.32        6.04      5.89 o 
 -11   3   9       51.58       27.86      8.36 o 
  -9   3   9      233.05      178.77     16.24 o 
  -7   3   9      138.34      115.98     13.39 o 
  -5   3   9      178.69      179.31     15.50 o 
  -3   3   9       13.65       15.09      6.67 o 
  -1   3   9      221.60      232.32     13.81 o 
   1   3   9      198.07      209.12     13.16 o 
   3   3   9      145.16      127.31     11.91 o 
   5   3   9       51.20       43.32      7.43 o 
   7   3   9      237.08      215.73     27.27 o 
   9   3   9      140.15      131.36     14.57 o 
  11   3   9       12.78       11.67      7.23 o 
  13   3   9       42.03       29.57      9.44 o 
 -10   4   9      258.28      256.40     33.85 o 
  -8   4   9      123.05       76.45     12.84 o 
  -6   4   9      107.37      128.24     15.28 o 
  -4   4   9      215.79      159.92     16.08 o 
  -2   4   9       36.40       33.80      9.68 o 
   0   4   9      242.27      197.54     17.70 o 
   2   4   9      164.62      214.83     28.19 o 
   4   4   9      161.62      142.47     12.75 o 
 -24   0  10       22.92       20.93     11.94 o 
 -22   0  10       18.42       25.35     12.27 o 
 -20   0  10     5621.35     5596.52    125.27 o 
 -18   0  10       68.07       85.20     16.11 o 
 -16   0  10       11.00        9.81      8.83 o 
 -14   0  10        0.29       -0.74      7.20 o 
 -12   0  10       25.59       32.14     10.55 o 
 -10   0  10      618.90      576.64     30.99 o 
  -8   0  10      211.96      220.45     20.52 o 
  -6   0  10     1708.05     1730.97     56.58 o 
  -4   0  10      500.12      457.25     28.13 o 
  -2   0  10      307.96      339.26     25.27 o 
   0   0  10        3.84        2.13      7.36 o 
   2   0  10     3397.42     3472.90     89.13 o 
   4   0  10     6009.88     6073.89    130.99 o 
   6   0  10      984.17     1035.36     45.95 o 
   8   0  10     1018.91     1119.09     48.08 o 
  10   0  10       95.72       87.90     17.01 o 
  12   0  10       29.86       65.17     15.70 o 
  14   0  10      545.41      593.73     38.19 o 
  16   0  10      881.69      881.39     46.69 o 
  18   0  10     1743.00     1643.07     67.30 o 
 -23   1  10      108.82      139.55     16.11 o 
 -21   1  10      126.84      153.40     15.77 o 
 -19   1  10      466.14      461.93     23.54 o 
 -17   1  10      684.58      721.09     50.94 o 
 -15   1  10      871.37      973.28     32.84 o 
 -13   1  10      345.39      350.20     20.09 o 
 -11   1  10      817.22      832.26     29.24 o 
  -9   1  10       54.73       50.54      9.22 o 
  -7   1  10       10.46        8.98      4.53 o 
  -5   1  10      757.67      768.64     26.83 o 
  -3   1  10      468.42      473.03     20.17 o 
  -1   1  10     2096.75     2148.53     62.23 o 
   1   1  10      359.39      371.41     18.74 o 
   3   1  10        1.88        0.96      4.02 o 
   5   1  10       28.42       30.76      7.92 o 
   7   1  10      540.21      561.49     20.16 o 
   9   1  10      892.83      967.27     38.06 o 
  11   1  10     1777.26     1827.10     45.93 o 
  13   1  10      444.42      469.83     23.68 o 
  15   1  10        0.35        6.82      5.40 o 
  17   1  10        6.36       12.61      6.02 o 
 -20   2  10      897.39      983.25     55.32 o 
 -18   2  10       86.64      106.48     31.56 o 
 -16   2  10      310.33      309.31     30.99 o 
 -14   2  10       41.21       45.00     25.76 o 
 -12   2  10        9.78        5.30      6.01 o 
 -10   2  10      529.84      501.81     23.42 o 
  -8   2  10     2760.32     2672.08     58.59 o 
  -6   2  10       59.60       71.21     15.25 o 
  -4   2  10       69.72       62.87     12.76 o 
  -2   2  10      102.39      104.06     12.56 o 
   0   2  10       39.79       35.69      6.56 o 
   2   2  10      721.55      695.02     21.56 o 
   4   2  10     1818.23     1794.98     35.84 o 
   6   2  10      177.64      186.19     12.29 o 
   8   2  10      437.71      485.27     23.61 o 
  10   2  10        2.10        2.78      4.85 o 
  12   2  10      118.55      136.22     12.08 o 
  14   2  10     1737.69     1896.69     40.25 o 
 -15   3  10      534.87      484.88     26.77 o 
 -13   3  10      202.86      227.33     19.30 o 
 -11   3  10      388.38      418.54     29.11 o 
  -9   3  10       26.10       27.02      8.55 o 
  -7   3  10       52.27       35.88     20.12 o 
  -5   3  10      574.54      588.46     51.27 o 
  -3   3  10      240.02      274.55     19.38 o 
  -1   3  10     1127.82     1144.68     36.69 o 
   1   3  10       86.16       86.82     10.30 o 
   3   3  10       95.26       76.42      9.83 o 
   5   3  10       25.83       20.02      8.70 o 
   7   3  10      730.65      848.02     40.76 o 
   9   3  10      713.15      790.82     32.29 o 
 -19   1  11       90.57       86.29     16.72 o 
 -17   1  11       31.11       27.06      9.11 o 
 -15   1  11      115.50      104.65     20.44 o 
 -13   1  11       15.04       14.98      7.62 o 
 -11   1  11       77.14       53.17     11.28 o 
  -9   1  11      725.00      755.47     35.65 o 
  -7   1  11       13.82        3.47      5.97 o 
  -5   1  11       47.02       45.71      9.77 o 
  -3   1  11       44.20       41.61      7.35 o 
  -1   1  11       58.73       68.09      8.76 o 
   1   1  11        6.01        4.79      4.83 o 
   3   1  11     1000.97     1039.40     33.83 o 
   5   1  11      279.96      264.06     21.44 o 
   7   1  11       90.32       99.65     11.88 o 
   9   1  11        0.50       -0.07      5.93 o 
  11   1  11        0.02       -5.16      6.13 o 
  13   1  11       81.10      126.25     15.46 o 
 -16   2  11      157.37      171.93     24.78 o 
 -14   2  11       19.75       13.58     10.55 o 
 -12   2  11        7.22        2.13      6.60 o 
 -10   2  11       32.60       16.60     10.30 o 
  -8   2  11       58.58       52.82     25.72 o 
  -6   2  11       16.11       17.81      7.95 o 
  -4   2  11       18.35        9.10      6.79 o 
  -2   2  11       28.60       10.65     11.12 o 
   0   2  11        8.42        9.68     13.37 o 
   2   2  11       81.16      101.88     13.40 o 
   4   2  11        0.08       -2.25      5.94 o 
   6   2  11        0.01       -0.65      8.34 o 
   8   2  11       25.25       14.80     11.37 o 
  10   2  11       51.94       48.82     15.94 o 
  -7   3  11      166.91      169.10     17.55 o 
  -5   3  11       99.07       98.23     14.36 o 
  -3   3  11       51.75       47.52     11.21 o 
  -1   3  11      109.92       96.42     14.34 o 
 -12   0  12       51.83       59.20     15.54 o 
 -10   0  12     1033.38      997.83     46.44 o 
  -8   0  12      751.52      835.60     42.68 o 
  -6   0  12        0.58       -0.16      8.34 o 
  -4   0  12      243.97      196.57     23.39 o 
  -2   0  12      528.45      556.11     35.41 o 
   0   0  12     2761.00     2809.18     84.88 o 
   2   0  12      626.64      547.69     36.88 o 
   4   0  12      370.03      383.09     32.38 o 
   6   0  12      155.02      168.93     23.55 o 
   8   0  12        0.26       -1.31      9.81 o 
 -13   1  12      185.14      179.21     17.60 o 
 -11   1  12       20.91       25.40      8.89 o 
  -9   1  12      469.34      439.32     24.59 o 
  -7   1  12      170.83      171.04     16.75 o 
  -5   1  12      444.04      489.49     38.35 o 
  -3   1  12      347.88      323.79     36.88 o 
  -1   1  12      481.92      531.46     26.90 o 
   1   1  12        7.77       10.87      7.11 o 
   3   1  12     1638.34     1711.54     37.28 o 
   5   1  12      126.74      152.46     21.11 o 
   7   1  12      371.74      437.98     24.59 o 
  -8   2  12       74.71       93.77     14.22 o 
  -6   2  12       30.26        8.22      8.59 o 
  -4   2  12        4.90        1.78      7.39 o 
  -2   2  12      469.79      483.22     25.42 o 
   0   2  12      633.75      716.24     30.56 o 
                                                 
